# Supplementary material for: Is Ultra-Processed Food Intake Associated with a Higher Risk of Glaucoma? A Prospective Cohort Study including 19,255 Participants from the SUN Project
Source: Nutrients. 2024 Apr 4;16(7):1053. doi: 10.3390/nu16071053 (PMC11013077; doi:10.3390/nu16071053)
Supplement: Supplementary file 1 [file nutrients-16-01053-s001.zip]

Archive with 1 entries (1 files):
- nutrients-2900193-supplementary.pdf
